# Supplementary material for: Comparative Effectiveness of Ascorbic Acid vs. Calcium Ascorbate Ingestion on Pharmacokinetic Profiles and Immune Biomarkers in Healthy Adults: A Preliminary Study
Source: Nutrients. 2024 Oct 2;16(19):3358. doi: 10.3390/nu16193358 (PMC11479081; doi:10.3390/nu16193358)
Supplement: Supplementary file 1 [file nutrients-16-03358-s001.zip]

Archive with 2 entries (2 files):
- Supplemental File S2.pdf
- Supplemental Tables.pdf
